# Supplementary material for: Evaluation of pool-based testing approaches to enable population-wide screening for COVID-19
Source: PLoS One. 2020 Dec 21;15(12):e0243692. doi: 10.1371/journal.pone.0243692 (PMC7751875; doi:10.1371/journal.pone.0243692)
Supplement: S1 URL — The code and all underlying data are available at https://github.com/SC-SGS/covid19-pooling. (TXT) [file pone.0243692.s003.txt]

Code and underlying data. The code and all underlying data are available at https://github.com/SC-SGS/covid19-pooling
